# Supplementary material for: METTL3-Dependent N6-Methyladenosine Modification Programs Human Neural Progenitor Cell Proliferation
Source: Int J Mol Sci. 2023 Oct 24;24(21):15535. doi: 10.3390/ijms242115535 (PMC10647291; doi:10.3390/ijms242115535)
Supplement: Supplementary file 1 [file ijms-24-15535-s001.zip]

Archive with 1 entries (1 files):
- ijms-2560612-supplementary.pdf
